# Supplementary material for: Seroprevalence of Hantavirus in Forestry Workers, Northern France, 2019–2020
Source: Viruses. 2023 Jan 25;15(2):338. doi: 10.3390/v15020338 (PMC9962707; doi:10.3390/v15020338)
Supplement: Supplementary file 1 [file viruses-15-00338-s001.zip]

Archive with 1 entries (1 files):
- viruses-2134376-supplementary.pdf
